# Supplementary material for: Slit Guidance Ligand 3 (SLIT3) Loaded in Hydrogel Microparticles Enhances the Tendon-Bone Healing through Promotion of Type-H Vessel Formation: An Experimental Study in Mice
Source: Int J Mol Sci. 2023 Sep 4;24(17):13638. doi: 10.3390/ijms241713638 (PMC10488208; doi:10.3390/ijms241713638)
Supplement: Supplementary file 1 [file ijms-24-13638-s001.zip]

Archive with 1 entries (1 files):
- ijms-2482416-supplementary.pdf
